# Supplementary material for: Effectiveness of Multi-Layer Perceptron-Based Binary Classification Neural Network in Detecting Breast Cancer Through Nine Human Serum Protein Markers
Source: Cancers (Basel). 2025 Aug 29;17(17):2832. doi: 10.3390/cancers17172832 (PMC12427305; doi:10.3390/cancers17172832)
Supplement: Supplementary file 1 [file cancers-17-02832-s001.zip]

Archive with 1 entries (1 files):
- cancers-3815983-supplementary.pdf
